# Supplementary material for: Relaxation and Amorphous Structure of Polymers Containing Rigid Fumarate Segments
Source: Polymers (Basel). 2022 Nov 12;14(22):4876. doi: 10.3390/polym14224876 (PMC9692691; doi:10.3390/polym14224876)
Supplement: Supplementary file 1 [file polymers-14-04876-s001.zip]

Archive with 1 entries (1 files):
- polymers-2011126-supplementary.pdf
